# Supplementary material for: Ginsenoside Rh4 Suppresses Metastasis of Gastric Cancer via SIX1-Dependent TGF-β/Smad2/3 Signaling Pathway
Source: Nutrients. 2022 Apr 9;14(8):1564. doi: 10.3390/nu14081564 (PMC9032069; doi:10.3390/nu14081564)
Supplement: Supplementary file 1 [file nutrients-14-01564-s001.zip]

Archive with 1 entries (1 files):
- nutrients-1656831-supplementary.pdf
